# Supplementary material for: Upregulated CD177 on neutrophils is implicated in sepsis pathogenesis and necroptosis-driven inflammation
Source: Front Immunol. 2026 Jul 3;17:1785356. doi: 10.3389/fimmu.2026.1785356 (PMC13375507; doi:10.3389/fimmu.2026.1785356)
Supplement: Supplementary file 1 [file Table1.xlsx]

## Sheet: Sheet1
Supplementary Table 1. Summary of Datasets, Sample Information, and Inclusion/Exclusion Criteria
DataSet ID	Platform	Tissue	Sample Size(Sepsis)	Sample Size(Normal)	PMID	Inclusion Criteria	Exclusion Criteria
GSE13904	Microarray	whole blood	158	18	19325468	Pediatric patients (≤10 yr) admitted to PICU meeting pediatric-specific criteria for SIRS, sepsis, or septic shock; controls from ambulatory departments
GSE54514	Microarray	whole blood	127	36	23807251	ICU-admitted patients with documented bacterial infection plus ≥2 of 4 SIRS criteria (fever/hypothermia, tachycardia, tachypnea, altered WBC count), confirmed by microbiological pathology and physician consensus; controls from healthy volunteers
GSE65682	Microarray	whole blood	760	42	26121490	ICU-admitted patients with sepsis secondary to community-acquired pneumonia (CAP); controls included non-infected ICU patients and healthy volunteers
GSE95233	Microarray	whole blood	102	22	30671061	ICU-admitted patients with septic shock, severe trauma (ISS>25, age≥18), or severe burns; controls from healthy blood donors
GSE167363	Single cell RNA-seq	PBMC	10	2	34558746	ICU-admitted patients (age≥18) with suspected or confirmed infection, qSOFA≥2 and/or lactate≥2.0 mmol/L on vasopressor therapy after fluid resuscitation; controls from healthy volunteers
This study	qPCR validation	whole blood	10	10		Sepsis group: meeting Sepsis-3.0 criteria; Control group: healthy controls; Patients were stratified into mild and severe sepsis groups based on the Sepsis-3.0	Age < 18 years, ICU stay < 24 hours, pregnancy or breastfeeding, malignancy, immunosuppressive therapy, AIDS, or acute infections
This study	Flow cytometry	whole blood	9	9
This study	Western blot and Flow cytometry	whole blood	12	2
